# Supplementary material for: Access to domestic violence advocacy by race, ethnicity and gender: The impact of a digital warm handoff from the emergency department
Source: PLoS One. 2022 Mar 18;17(3):e0264814. doi: 10.1371/journal.pone.0264814 (PMC8932576; doi:10.1371/journal.pone.0264814)
Supplement: S1 Dataset — (XLSX) [file pone.0264814.s003.xlsx]

## Sheet: Disparities
acfjcid	admin	sex	raceth	dvipv	acfjc
100695	0	0	0	0	1
100701	0	0	0	0	1
100709	0	0	0	0	0
100714	0	0	0	0	0
100716	0	0	0	0	0
100737	0	0	0	0	0
100742	0	0	0	0	0
100760	0	0	0	0	0
100809	0	0	0	0	0
100814	0	0	0	0	0
100815	0	0	0	0	0
100836	0	0	0	0	0
100849	0	0	0	0	0
100855	0	0	0	0	0
100861	0	0	0	0	0
100867	0	0	0	0	0
100881	0	0	0	0	0
100900	0	0	0	0	0
100918	0	0	0	0	0
100920	0	0	0	0	0
100926	0	0	0	0	1
100951	0	0	0	0	0
100958	0	0	0	0	0
100984	0	0	0	0	0
100988	0	0	0	0	0
101025	0	0	0	0	1
103256	0	0	0	0	0
103259	0	0	0	0	0
103262	0	0	0	0	0
103271	0	0	0	0	0
103285	0	0	0	0	0
103288	0	0	0	0	0
103295	0	0	0	0	0
103302	0	0	0	0	0
103305	0	0	0	0	0
103333	0	0	0	0	0
103344	0	0	0	0	0
103348	0	0	0	0	0
103315	0	0	0	0	0
103363	0	0	0	0	1
103366	0	0	0	0	0
103369	0	0	0	0	0
103386	0	0	0	0	0
103389	0	0	0	0	0
103391	0	0	0	0	0
103398	0	0	0	0	0
103416	0	0	0	0	0
103429	0	0	0	0	0
103436	0	0	0	0	0
103448	0	0	0	0	0
103454	0	0	0	0	0
103458	0	0	0	0	1
103481	0	0	0	0	0
103487	0	0	0	0	0
103526	0	0	0	0	0
103504	0	0	0	0	0
103550	0	0	0	0	1
103557	0	0	0	0	1
103559	0	0	0	0	0
103569	0	0	0	0	0
103592	0	0	0	0	0
103601	0	0	0	0	0
103602	0	0	0	0	0
103622	0	0	0	0	0
103637	0	0	0	0	0
103671	0	0	0	0	0
101055	0	0	0	0	0
101115	0	0	0	0	1
101126	0	0	0	0	1
101128	0	0	0	0	1
101140	0	0	0	0	0
101149	0	0	0	0	0
101160	0	0	0	0	0
101164	0	0	0	0	1
101174	0	0	0	0	0
101211	0	0	0	0	0
101229	0	0	0	0	0
101235	0	0	0	0	0
101238	0	0	0	0	1
101268	0	0	0	0	0
101289	0	0	0	0	0
101314	0	0	0	0	0
101335	0	0	0	0	1
101341	0	0	0	0	0
101345	0	0	0	0	0
101351	0	0	0	0	0
101370	0	0	0	0	0
101372	0	0	0	0	0
101375	0	0	0	0	0
101383	0	0	0	0	0
101404	0	0	0	0	1
101412	0	0	0	0	0
101425	0	0	0	0	0
101438	0	0	0	0	0
101468	0	0	0	0	0
101519	0	0	0	0	0
101525	0	0	0	0	1
101565	0	0	0	0	0
101567	0	0	0	0	0
101570	0	0	0	0	0
101571	0	0	0	0	0
101572	0	0	0	0	0
101574	0	0	0	0	0
101605	0	0	0	0	0
101637	0	0	0	0	0
101670	0	0	0	0	0
101708	0	0	0	0	0
101718	0	0	0	0	0
101724	0	0	0	0	0
101743	0	0	0	0	0
101772	0	0	0	0	0
101774	0	0	0	0	0
101779	0	0	0	0	0
101782	0	0	0	0	0
101803	0	0	0	0	1
101812	0	0	0	0	0
101829	0	0	0	0	0
101835	0	0	0	0	0
101847	0	0	0	0	0
101852	0	0	0	0	0
101858	0	0	0	0	0
101873	0	0	0	0	0
101874	0	0	0	0	0
101877	0	0	0	0	0
101891	0	0	0	0	0
101897	0	0	0	0	0
101906	0	0	0	0	0
101979	0	0	0	0	0
101984	0	0	0	0	0
101996	0	0	0	0	0
102018	0	0	0	0	0
102049	0	0	0	0	1
102058	0	0	0	0	1
102121	0	0	0	0	0
102125	0	0	0	0	0
102147	0	0	0	0	0
102150	0	0	0	0	0
102162	0	0	0	0	0
102165	0	0	0	0	0
102211	0	0	0	0	1
102249	0	0	0	0	0
102259	0	0	0	0	0
102284	0	0	0	0	0
102286	0	0	0	0	0
102297	0	0	0	0	0
101992	0	0	0	0	0
102335	0	0	0	0	0
102337	0	0	0	0	0
102364	0	0	0	0	0
102426	0	0	0	0	0
102465	0	0	0	0	0
102357	0	0	0	0	0
102505	0	0	0	0	0
102510	0	0	0	0	0
102519	0	0	0	0	0
102527	0	0	0	0	0
102539	0	0	0	0	0
102551	0	0	0	0	0
102556	0	0	0	0	0
102564	0	0	0	0	0
102575	0	0	0	0	0
102577	0	0	0	0	0
102598	0	0	0	0	0
102623	0	0	0	0	0
102632	0	0	0	0	1
102662	0	0	0	0	1
102678	0	0	0	0	1
102680	0	0	0	0	0
102684	0	0	0	0	0
102704	0	0	0	0	0
102713	0	0	0	0	0
102715	0	0	0	0	0
102722	0	0	0	0	0
102743	0	0	0	0	0
102747	0	0	0	0	0
102720	0	0	0	0	0
102834	0	0	0	0	0
102843	0	0	0	0	0
102851	0	0	0	0	0
102883	0	0	0	0	0
102893	0	0	0	0	0
102907	0	0	0	0	0
102968	0	0	0	0	0
102988	0	0	0	0	1
102995	0	0	0	0	1
103010	0	0	0	0	1
103018	0	0	0	0	0
103032	0	0	0	0	0
103034	0	0	0	0	0
103040	0	0	0	0	0
103059	0	0	0	0	0
103071	0	0	0	0	0
103075	0	0	0	0	0
103080	0	0	0	0	0
103091	0	0	0	0	0
103092	0	0	0	0	0
103093	0	0	0	0	0
103179	0	0	0	0	1
103188	0	0	0	0	1
103223	0	0	0	0	0
103240	0	0	0	0	0
103241	0	0	0	0	0
100778	0	1	0	0	1
100785	0	1	0	0	0
100786	0	1	0	0	0
100787	0	1	0	0	0
100795	0	1	0	0	0
100820	0	1	0	0	0
100938	0	1	0	0	0
100960	0	1	0	0	0
103424	0	1	0	0	0
103426	0	1	0	0	0
103443	0	1	0	0	0
103434	0	1	0	0	0
103466	0	1	0	0	0
103528	0	1	0	0	0
103638	0	1	0	0	0
101050	0	1	0	0	0
103475	0	1	0	0	0
101135	0	1	0	0	0
101144	0	1	0	0	0
101297	0	1	0	0	0
101323	0	1	0	0	0
101456	0	1	0	0	0
101459	0	1	0	0	0
101569	0	1	0	0	0
101611	0	1	0	0	0
101689	0	1	0	0	0
101726	0	1	0	0	0
101832	0	1	0	0	0
101923	0	1	0	0	1
102045	0	1	0	0	0
102056	0	1	0	0	0
102066	0	1	0	0	0
102134	0	1	0	0	0
102136	0	1	0	0	0
102208	0	1	0	0	0
102217	0	1	0	0	0
102278	0	1	0	0	0
102318	0	1	0	0	0
102346	0	1	0	0	0
102421	0	1	0	0	0
102423	0	1	0	0	0
102469	0	1	0	0	0
102529	0	1	0	0	0
102578	0	1	0	0	0
102793	0	1	0	0	0
102817	0	1	0	0	0
102825	0	1	0	0	0
102894	0	1	0	0	0
103046	0	1	0	0	0
103056	0	1	0	0	0
103171	0	1	0	0	0
103217	0	1	0	0	0
103221	0	1	0	0	0
100693	1	0	0	0	1
100700	1	0	0	0	1
100702	1	0	0	0	0
100710	1	0	0	0	0
100719	1	0	0	0	0
100729	1	0	0	0	1
100738	1	0	0	0	1
100741	1	0	0	0	1
100759	1	0	0	0	1
100764	1	0	0	0	1
100767	1	0	0	0	0
100768	1	0	0	0	0
100774	1	0	0	0	0
100775	1	0	0	0	0
100777	1	0	0	0	0
100780	1	0	0	0	0
100800	1	0	0	0	1
100803	1	0	0	0	1
100805	1	0	0	0	1
100810	1	0	0	0	1
100825	1	0	0	0	1
100827	1	0	0	0	1
100830	1	0	0	0	0
100831	1	0	0	0	0
100847	1	0	0	0	0
100850	1	0	0	0	0
100856	1	0	0	0	0
100878	1	0	0	0	1
100894	1	0	0	0	0
100908	1	0	0	0	0
100909	1	0	0	0	0
100928	1	0	0	0	0
100955	1	0	0	0	0
100968	1	0	0	0	0
101006	1	0	0	0	0
103266	1	0	0	0	0
103272	1	0	0	0	0
103284	1	0	0	0	0
103304	1	0	0	0	1
103316	1	0	0	0	1
103320	1	0	0	0	1
103329	1	0	0	0	0
103338	1	0	0	0	0
103347	1	0	0	0	0
103349	1	0	0	0	0
103353	1	0	0	0	0
103355	1	0	0	0	0
103356	1	0	0	0	0
103360	1	0	0	0	0
103365	1	0	0	0	1
103368	1	0	0	0	1
103375	1	0	0	0	1
103406	1	0	0	0	1
103428	1	0	0	0	0
103437	1	0	0	0	0
103441	1	0	0	0	0
103444	1	0	0	0	0
103459	1	0	0	0	1
103500	1	0	0	0	1
103501	1	0	0	0	0
103503	1	0	0	0	0
103512	1	0	0	0	0
103524	1	0	0	0	0
103545	1	0	0	0	1
103554	1	0	0	0	1
103556	1	0	0	0	1
103562	1	0	0	0	1
103565	1	0	0	0	0
103570	1	0	0	0	0
103578	1	0	0	0	0
103584	1	0	0	0	0
103590	1	0	0	0	0
103596	1	0	0	0	0
103599	1	0	0	0	0
103610	1	0	0	0	1
103612	1	0	0	0	1
103624	1	0	0	0	1
103646	1	0	0	0	0
103647	1	0	0	0	0
103653	1	0	0	0	0
103662	1	0	0	0	0
103672	1	0	0	0	0
103683	1	0	0	0	1
101030	1	0	0	0	0
101043	1	0	0	0	0
101062	1	0	0	0	0
101077	1	0	0	0	0
101090	1	0	0	0	1
101095	1	0	0	0	1
101103	1	0	0	0	0
101104	1	0	0	0	0
101109	1	0	0	0	0
101125	1	0	0	0	0
101157	1	0	0	0	0
101162	1	0	0	0	1
101169	1	0	0	0	1
101188	1	0	0	0	1
101196	1	0	0	0	1
101198	1	0	0	0	0
101199	1	0	0	0	0
101206	1	0	0	0	0
101214	1	0	0	0	0
101225	1	0	0	0	0
101237	1	0	0	0	1
101246	1	0	0	0	1
101251	1	0	0	0	1
101254	1	0	0	0	1
101255	1	0	0	0	0
101259	1	0	0	0	0
101260	1	0	0	0	0
101261	1	0	0	0	0
101262	1	0	0	0	0
101263	1	0	0	0	0
101269	1	0	0	0	0
101278	1	0	0	0	0
101287	1	0	0	0	0
101290	1	0	0	0	0
101294	1	0	0	0	0
101295	1	0	0	0	0
101317	1	0	0	0	1
101319	1	0	0	0	1
101338	1	0	0	0	1
101349	1	0	0	0	0
101350	1	0	0	0	0
101360	1	0	0	0	0
101386	1	0	0	0	0
101392	1	0	0	0	1
101401	1	0	0	0	1
101402	1	0	0	0	1
101405	1	0	0	0	1
101407	1	0	0	0	1
101408	1	0	0	0	1
101415	1	0	0	0	0
101423	1	0	0	0	0
101435	1	0	0	0	0
101436	1	0	0	0	0
101447	1	0	0	0	0
101450	1	0	0	0	0
101451	1	0	0	0	0
101457	1	0	0	0	1
101461	1	0	0	0	1
101463	1	0	0	0	1
101467	1	0	0	0	1
101470	1	0	0	0	0
101480	1	0	0	0	0
101482	1	0	0	0	0
101503	1	0	0	0	0
101508	1	0	0	0	0
101511	1	0	0	0	0
101513	1	0	0	0	0
101517	1	0	0	0	0
101526	1	0	0	0	1
101529	1	0	0	0	1
101532	1	0	0	0	1
101552	1	0	0	0	1
101556	1	0	0	0	0
101563	1	0	0	0	0
101576	1	0	0	0	0
101577	1	0	0	0	0
101580	1	0	0	0	0
101583	1	0	0	0	0
101588	1	0	0	0	0
101590	1	0	0	0	0
101598	1	0	0	0	0
101600	1	0	0	0	0
101603	1	0	0	0	0
101620	1	0	0	0	1
101628	1	0	0	0	1
101629	1	0	0	0	0
101632	1	0	0	0	0
101634	1	0	0	0	0
101636	1	0	0	0	0
101672	1	0	0	0	0
101685	1	0	0	0	1
101694	1	0	0	0	1
101702	1	0	0	0	0
101707	1	0	0	0	0
101710	1	0	0	0	0
101711	1	0	0	0	0
101712	1	0	0	0	0
101717	1	0	0	0	0
101747	1	0	0	0	1
101754	1	0	0	0	1
101760	1	0	0	0	1
101769	1	0	0	0	0
101770	1	0	0	0	0
101776	1	0	0	0	0
101777	1	0	0	0	0
101785	1	0	0	0	0
101799	1	0	0	0	1
101815	1	0	0	0	1
101821	1	0	0	0	0
101822	1	0	0	0	0
101833	1	0	0	0	0
101838	1	0	0	0	0
101862	1	0	0	0	0
101888	1	0	0	0	0
101898	1	0	0	0	1
101908	1	0	0	0	1
101912	1	0	0	0	0
101919	1	0	0	0	0
101924	1	0	0	0	0
101928	1	0	0	0	0
101945	1	0	0	0	1
101949	1	0	0	0	1
101955	1	0	0	0	1
101959	1	0	0	0	1
101961	1	0	0	0	1
101967	1	0	0	0	1
101974	1	0	0	0	0
101995	1	0	0	0	1
102013	1	0	0	0	0
102019	1	0	0	0	0
102046	1	0	0	0	1
102047	1	0	0	0	1
102060	1	0	0	0	1
102064	1	0	0	0	1
102065	1	0	0	0	0
102068	1	0	0	0	0
102083	1	0	0	0	0
102097	1	0	0	0	1
102102	1	0	0	0	1
102119	1	0	0	0	0
102124	1	0	0	0	0
102133	1	0	0	0	1
102141	1	0	0	0	1
102156	1	0	0	0	0
102171	1	0	0	0	0
102175	1	0	0	0	0
102186	1	0	0	0	1
102199	1	0	0	0	1
102205	1	0	0	0	0
102210	1	0	0	0	0
102221	1	0	0	0	0
102225	1	0	0	0	0
102252	1	0	0	0	1
102253	1	0	0	0	1
102260	1	0	0	0	1
102268	1	0	0	0	0
102271	1	0	0	0	0
102283	1	0	0	0	1
102289	1	0	0	0	0
102290	1	0	0	0	0
102295	1	0	0	0	0
102312	1	0	0	0	0
102317	1	0	0	0	0
102321	1	0	0	0	0
102330	1	0	0	0	0
102331	1	0	0	0	0
102333	1	0	0	0	1
102338	1	0	0	0	1
102358	1	0	0	0	0
102361	1	0	0	0	0
102363	1	0	0	0	0
102370	1	0	0	0	0
102376	1	0	0	0	0
102399	1	0	0	0	1
102401	1	0	0	0	0
102411	1	0	0	0	0
102431	1	0	0	0	1
102434	1	0	0	0	1
102436	1	0	0	0	1
102451	1	0	0	0	1
102467	1	0	0	0	1
102468	1	0	0	0	0
102488	1	0	0	0	0
102498	1	0	0	0	1
102502	1	0	0	0	0
102504	1	0	0	0	0
102544	1	0	0	0	1
102549	1	0	0	0	1
102553	1	0	0	0	0
102558	1	0	0	0	0
102567	1	0	0	0	0
102580	1	0	0	0	1
102593	1	0	0	0	1
102602	1	0	0	0	1
102611	1	0	0	0	1
102612	1	0	0	0	1
102613	1	0	0	0	0
102614	1	0	0	0	0
102618	1	0	0	0	0
102619	1	0	0	0	0
102629	1	0	0	0	0
102634	1	0	0	0	1
102645	1	0	0	0	1
102651	1	0	0	0	0
102667	1	0	0	0	0
102669	1	0	0	0	0
102691	1	0	0	0	1
102698	1	0	0	0	1
102718	1	0	0	0	0
102738	1	0	0	0	1
102745	1	0	0	0	1
102756	1	0	0	0	1
102759	1	0	0	0	0
102768	1	0	0	0	0
102772	1	0	0	0	0
102776	1	0	0	0	0
102778	1	0	0	0	0
102782	1	0	0	0	0
102784	1	0	0	0	0
102792	1	0	0	0	1
102797	1	0	0	0	1
102800	1	0	0	0	1
102809	1	0	0	0	0
102810	1	0	0	0	0
102823	1	0	0	0	0
102846	1	0	0	0	0
102849	1	0	0	0	1
102850	1	0	0	0	1
102854	1	0	0	0	1
102857	1	0	0	0	1
102858	1	0	0	0	1
102860	1	0	0	0	0
102871	1	0	0	0	0
102873	1	0	0	0	0
102881	1	0	0	0	0
102884	1	0	0	0	0
102885	1	0	0	0	0
102901	1	0	0	0	0
102906	1	0	0	0	0
102909	1	0	0	0	0
102910	1	0	0	0	0
102916	1	0	0	0	0
102920	1	0	0	0	0
102932	1	0	0	0	0
102941	1	0	0	0	0
102943	1	0	0	0	0
102948	1	0	0	0	0
102950	1	0	0	0	0
102956	1	0	0	0	0
102984	1	0	0	0	1
102993	1	0	0	0	1
102998	1	0	0	0	0
102999	1	0	0	0	0
103015	1	0	0	0	0
103016	1	0	0	0	0
103025	1	0	0	0	1
103028	1	0	0	0	1
103039	1	0	0	0	0
103043	1	0	0	0	0
103052	1	0	0	0	0
103055	1	0	0	0	0
103070	1	0	0	0	0
103077	1	0	0	0	0
103083	1	0	0	0	0
103086	1	0	0	0	1
103100	1	0	0	0	1
103111	1	0	0	0	0
103127	1	0	0	0	0
103130	1	0	0	0	0
103137	1	0	0	0	0
103138	1	0	0	0	1
103145	1	0	0	0	1
103149	1	0	0	0	0
103156	1	0	0	0	0
103160	1	0	0	0	0
103172	1	0	0	0	0
103173	1	0	0	0	0
103184	1	0	0	0	0
103189	1	0	0	0	0
103194	1	0	0	0	0
103198	1	0	0	0	1
103210	1	0	0	0	1
103214	1	0	0	0	1
103215	1	0	0	0	0
103216	1	0	0	0	0
103228	1	0	0	0	0
103234	1	0	0	0	0
103235	1	0	0	0	0
103252	1	0	0	0	0
100783	1	1	0	0	1
103301	1	1	0	0	0
103543	1	1	0	0	0
103685	1	1	0	0	0
101054	1	1	0	0	0
101102	1	1	0	0	1
101105	1	1	0	0	1
101253	1	1	0	0	1
101275	1	1	0	0	1
101316	1	1	0	0	0
101318	1	1	0	0	0
101358	1	1	0	0	0
101472	1	1	0	0	0
101643	1	1	0	0	0
101649	1	1	0	0	0
101653	1	1	0	0	0
101773	1	1	0	0	0
101814	1	1	0	0	0
102164	1	1	0	0	1
102174	1	1	0	0	0
102511	1	1	0	0	1
102516	1	1	0	0	1
102620	1	1	0	0	0
102741	1	1	0	0	0
102872	1	1	0	0	1
102880	1	1	0	0	1
102921	1	1	0	0	1
102970	1	1	0	0	0
102990	1	1	0	0	0
103004	1	1	0	0	0
103026	1	1	0	0	0
103113	1	1	0	0	0
103174	1	1	0	0	1
103187	1	1	0	0	1
103232	1	1	0	0	0
100727	0	0	0	1	0
100728	0	0	0	1	0
100743	0	0	0	1	0
100751	0	0	0	1	0
100765	0	0	0	1	0
100816	0	0	0	1	0
100835	0	0	0	1	0
100870	0	0	0	1	1
100889	0	0	0	1	1
100893	0	0	0	1	0
100899	0	0	0	1	0
100907	0	0	0	1	0
100911	0	0	0	1	0
100922	0	0	0	1	0
100950	0	0	0	1	0
100959	0	0	0	1	0
100971	0	0	0	1	0
103290	0	0	0	1	0
103374	0	0	0	1	0
103401	0	0	0	1	0
103418	0	0	0	1	0
103452	0	0	0	1	0
103460	0	0	0	1	0
103462	0	0	0	1	0
103476	0	0	0	1	0
103482	0	0	0	1	0
103488	0	0	0	1	0
103571	0	0	0	1	1
103581	0	0	0	1	0
103642	0	0	0	1	0
103643	0	0	0	1	0
103645	0	0	0	1	0
103654	0	0	0	1	0
103658	0	0	0	1	0
101107	0	0	0	1	0
101178	0	0	0	1	0
101231	0	0	0	1	0
101252	0	0	0	1	0
101258	0	0	0	1	0
101298	0	0	0	1	0
101343	0	0	0	1	0
101357	0	0	0	1	0
101388	0	0	0	1	0
101446	0	0	0	1	0
101490	0	0	0	1	0
101553	0	0	0	1	0
101564	0	0	0	1	0
101648	0	0	0	1	0
101654	0	0	0	1	0
101675	0	0	0	1	0
101676	0	0	0	1	0
101725	0	0	0	1	0
101732	0	0	0	1	0
101740	0	0	0	1	0
101763	0	0	0	1	0
101781	0	0	0	1	0
101794	0	0	0	1	0
101795	0	0	0	1	0
101796	0	0	0	1	0
101807	0	0	0	1	0
101823	0	0	0	1	0
101826	0	0	0	1	0
101850	0	0	0	1	0
101866	0	0	0	1	0
101958	0	0	0	1	1
101972	0	0	0	1	0
102032	0	0	0	1	0
102053	0	0	0	1	0
102055	0	0	0	1	0
102063	0	0	0	1	0
102216	0	0	0	1	0
102236	0	0	0	1	0
102369	0	0	0	1	0
102464	0	0	0	1	0
102494	0	0	0	1	0
102501	0	0	0	1	0
102543	0	0	0	1	0
102615	0	0	0	1	0
102635	0	0	0	1	0
102771	0	0	0	1	0
102814	0	0	0	1	0
102836	0	0	0	1	0
102837	0	0	0	1	0
102958	0	0	0	1	0
103019	0	0	0	1	0
103069	0	0	0	1	0
103074	0	0	0	1	0
103134	0	0	0	1	0
103135	0	0	0	1	0
103186	0	0	0	1	0
103199	0	0	0	1	0
103200	0	0	0	1	0
103211	0	0	0	1	0
103212	0	0	0	1	0
103236	0	0	0	1	0
100745	0	1	0	1	0
100756	0	1	0	1	0
100916	0	1	0	1	0
100967	0	1	0	1	0
101014	0	1	0	1	0
103537	0	1	0	1	0
103560	0	1	0	1	0
103641	0	1	0	1	0
103659	0	1	0	1	0
101063	0	1	0	1	0
101163	0	1	0	1	0
101181	0	1	0	1	0
101270	0	1	0	1	0
101324	0	1	0	1	0
101496	0	1	0	1	0
101530	0	1	0	1	0
101625	0	1	0	1	0
101663	0	1	0	1	0
101801	0	1	0	1	0
101981	0	1	0	1	0
102025	0	1	0	1	0
102182	0	1	0	1	0
102299	0	1	0	1	0
102366	0	1	0	1	0
102368	0	1	0	1	0
102381	0	1	0	1	0
102475	0	1	0	1	0
102584	0	1	0	1	0
102671	0	1	0	1	0
102690	0	1	0	1	0
102699	0	1	0	1	0
102762	0	1	0	1	0
102774	0	1	0	1	0
102803	0	1	0	1	0
102899	0	1	0	1	0
103024	0	1	0	1	0
103164	0	1	0	1	0
103197	0	1	0	1	0
100807	1	0	0	1	1
100834	1	0	0	1	1
100884	1	0	0	1	1
100924	1	0	0	1	1
103270	1	0	0	1	0
103515	1	0	0	1	0
103640	1	0	0	1	0
103650	1	0	0	1	0
101073	1	0	0	1	0
101084	1	0	0	1	0
101091	1	0	0	1	1
101093	1	0	0	1	1
101113	1	0	0	1	1
101122	1	0	0	1	0
101131	1	0	0	1	0
101143	1	0	0	1	0
101153	1	0	0	1	0
101203	1	0	0	1	0
101236	1	0	0	1	0
101244	1	0	0	1	0
101366	1	0	0	1	0
101410	1	0	0	1	0
101497	1	0	0	1	0
101546	1	0	0	1	1
101662	1	0	0	1	1
101681	1	0	0	1	0
101705	1	0	0	1	0
101731	1	0	0	1	0
101797	1	0	0	1	0
101837	1	0	0	1	0
101917	1	0	0	1	1
101938	1	0	0	1	0
101956	1	0	0	1	0
102154	1	0	0	1	0
102155	1	0	0	1	0
102274	1	0	0	1	1
102305	1	0	0	1	1
102315	1	0	0	1	0
102336	1	0	0	1	0
102347	1	0	0	1	0
102378	1	0	0	1	0
102385	1	0	0	1	0
102507	1	0	0	1	1
102552	1	0	0	1	1
102805	1	0	0	1	1
102915	1	0	0	1	1
102944	1	0	0	1	0
102946	1	0	0	1	0
102967	1	0	0	1	0
103022	1	0	0	1	0
103062	1	0	0	1	0
103099	1	0	0	1	0
103279	1	1	0	1	1
103383	1	1	0	1	0
103625	1	1	0	1	0
101052	1	1	0	1	0
101079	1	1	0	1	0
101112	1	1	0	1	0
101744	1	1	0	1	0
102353	1	1	0	1	0
102373	1	1	0	1	0
102562	1	1	0	1	1
102795	1	1	0	1	1
102802	1	1	0	1	1
102947	1	1	0	1	1
103094	1	1	0	1	0
103114	1	1	0	1	0
103126	1	1	0	1	0
103191	1	1	0	1	0
101320	1	1	0	1	1
101325	1	1	0	1	1
101427	1	1	0	1	0
102926	1	1	0	1	0
100725	0	0	1	0	0
100752	0	0	1	0	0
100776	0	0	1	0	0
100887	0	0	1	0	1
100989	0	0	1	0	0
103274	0	0	1	0	0
100939	0	0	1	0	0
103289	0	0	1	0	1
103293	0	0	1	0	0
103334	0	0	1	0	0
103415	0	0	1	0	0
103493	0	0	1	0	0
103511	0	0	1	0	0
103536	0	0	1	0	0
103576	0	0	1	0	0
103619	0	0	1	0	0
103649	0	0	1	0	0
101060	0	0	1	0	0
101222	0	0	1	0	1
101223	0	0	1	0	0
101368	0	0	1	0	0
101397	0	0	1	0	0
101409	0	0	1	0	0
101484	0	0	1	0	0
101486	0	0	1	0	0
101568	0	0	1	0	0
101640	0	0	1	0	0
101804	0	0	1	0	0
101899	0	0	1	0	1
101907	0	0	1	0	0
101975	0	0	1	0	0
101994	0	0	1	0	0
102021	0	0	1	0	0
102094	0	0	1	0	0
102231	0	0	1	0	1
102234	0	0	1	0	0
102293	0	0	1	0	0
102334	0	0	1	0	0
102415	0	0	1	0	0
102420	0	0	1	0	0
102460	0	0	1	0	0
102471	0	0	1	0	0
102474	0	0	1	0	0
102545	0	0	1	0	0
102646	0	0	1	0	0
102689	0	0	1	0	0
102702	0	0	1	0	0
102730	0	0	1	0	0
102763	0	0	1	0	0
102779	0	0	1	0	0
102835	0	0	1	0	0
102852	0	0	1	0	0
102861	0	0	1	0	0
103009	0	0	1	0	0
103154	0	0	1	0	1
103165	0	0	1	0	0
103247	0	0	1	0	0
103249	0	0	1	0	0
100885	0	1	1	0	0
102048	0	1	1	0	0
102117	0	1	1	0	0
102703	0	1	1	0	0
103031	0	1	1	0	0
102352	0	1	1	0	0
100717	1	0	1	0	1
100722	1	0	1	0	0
100796	1	0	1	0	0
100940	1	0	1	0	0
101015	1	0	1	0	0
103300	1	0	1	0	1
103312	1	0	1	0	1
103399	1	0	1	0	1
103442	1	0	1	0	1
103449	1	0	1	0	1
103484	1	0	1	0	0
103580	1	0	1	0	0
101036	1	0	1	0	0
101064	1	0	1	0	0
101065	1	0	1	0	0
101101	1	0	1	0	0
101120	1	0	1	0	0
101123	1	0	1	0	0
101216	1	0	1	0	0
101245	1	0	1	0	0
101322	1	0	1	0	1
101365	1	0	1	0	0
101367	1	0	1	0	0
101378	1	0	1	0	0
101389	1	0	1	0	0
101403	1	0	1	0	0
101441	1	0	1	0	0
101477	1	0	1	0	0
101559	1	0	1	0	0
101607	1	0	1	0	0
101650	1	0	1	0	0
101697	1	0	1	0	0
101816	1	0	1	0	1
101830	1	0	1	0	1
101846	1	0	1	0	0
101844	1	0	1	0	0
101910	1	0	1	0	1
102040	1	0	1	0	1
102092	1	0	1	0	0
102146	1	0	1	0	0
102190	1	0	1	0	1
102203	1	0	1	0	0
102209	1	0	1	0	0
102275	1	0	1	0	0
102282	1	0	1	0	0
102355	1	0	1	0	0
102455	1	0	1	0	0
102456	1	0	1	0	0
102461	1	0	1	0	0
102561	1	0	1	0	0
102565	1	0	1	0	0
102597	1	0	1	0	0
102637	1	0	1	0	1
102744	1	0	1	0	0
102841	1	0	1	0	1
102842	1	0	1	0	0
102866	1	0	1	0	0
102878	1	0	1	0	0
102892	1	0	1	0	0
102895	1	0	1	0	0
102900	1	0	1	0	0
102919	1	0	1	0	0
102973	1	0	1	0	1
102983	1	0	1	0	1
103029	1	0	1	0	0
103063	1	0	1	0	0
103097	1	0	1	0	0
103122	1	0	1	0	0
103213	1	0	1	0	1
103248	1	0	1	0	0
100781	1	1	1	0	0
100964	1	1	1	0	0
103396	1	1	1	0	0
101201	1	1	1	0	1
101624	1	1	1	0	0
102071	1	1	1	0	0
102533	1	1	1	0	0
102942	1	1	1	0	0
102951	1	1	1	0	0
100773	0	0	1	1	0
100797	0	0	1	1	0
101018	0	0	1	1	0
103311	0	0	1	1	0
103373	0	0	1	1	0
103621	0	0	1	1	0
103657	0	0	1	1	0
101028	0	0	1	1	0
101031	0	0	1	1	0
101032	0	0	1	1	0
101130	0	0	1	1	1
101146	0	0	1	1	0
101204	0	0	1	1	0
101541	0	0	1	1	0
101573	0	0	1	1	0
101626	0	0	1	1	0
101660	0	0	1	1	0
101706	0	0	1	1	0
101868	0	0	1	1	0
101887	0	0	1	1	0
102300	0	0	1	1	1
102345	0	0	1	1	0
102706	0	0	1	1	1
102731	0	0	1	1	0
102746	0	0	1	1	0
102816	0	0	1	1	0
102891	0	0	1	1	0
103006	0	0	1	1	0
103190	0	0	1	1	0
100791	0	1	1	1	0
103408	0	1	1	1	0
103572	0	1	1	1	0
103629	0	1	1	1	0
101106	0	1	1	1	0
101141	0	1	1	1	0
101825	0	1	1	1	0
102840	0	1	1	1	0
103155	0	1	1	1	0
101026	1	0	1	1	1
101049	1	0	1	1	1
101329	1	0	1	1	0
103104	1	0	1	1	0
100724	0	0	2	0	1
100747	0	0	2	0	1
100757	0	0	2	0	0
100822	0	0	2	0	0
100927	0	0	2	0	0
100932	0	0	2	0	0
100969	0	0	2	0	0
101005	0	0	2	0	0
103273	0	0	2	0	0
103281	0	0	2	0	0
103313	0	0	2	0	1
103314	0	0	2	0	1
103328	0	0	2	0	1
103378	0	0	2	0	0
103381	0	0	2	0	0
103471	0	0	2	0	0
103626	0	0	2	0	0
103677	0	0	2	0	0
101053	0	0	2	0	0
101066	0	0	2	0	0
103684	0	0	2	0	0
101145	0	0	2	0	1
101155	0	0	2	0	1
101180	0	0	2	0	0
101186	0	0	2	0	0
101192	0	0	2	0	0
101195	0	0	2	0	0
101218	0	0	2	0	0
101230	0	0	2	0	0
101280	0	0	2	0	0
101334	0	0	2	0	1
101374	0	0	2	0	1
101448	0	0	2	0	1
101460	0	0	2	0	0
101487	0	0	2	0	0
101500	0	0	2	0	0
101592	0	0	2	0	1
101658	0	0	2	0	1
101661	0	0	2	0	1
101669	0	0	2	0	0
101674	0	0	2	0	0
101742	0	0	2	0	1
101746	0	0	2	0	1
101778	0	0	2	0	0
101784	0	0	2	0	0
101811	0	0	2	0	0
101824	0	0	2	0	0
101861	0	0	2	0	0
101937	0	0	2	0	1
101947	0	0	2	0	1
101964	0	0	2	0	0
101987	0	0	2	0	0
102009	0	0	2	0	0
102113	0	0	2	0	0
102163	0	0	2	0	0
102313	0	0	2	0	1
102322	0	0	2	0	0
102326	0	0	2	0	0
102349	0	0	2	0	0
102379	0	0	2	0	0
102449	0	0	2	0	0
102229	0	0	2	0	0
102509	0	0	2	0	1
102563	0	0	2	0	1
102576	0	0	2	0	0
102674	0	0	2	0	0
102733	0	0	2	0	0
102832	0	0	2	0	1
102839	0	0	2	0	0
102862	0	0	2	0	0
102896	0	0	2	0	0
102904	0	0	2	0	0
102969	0	0	2	0	0
102997	0	0	2	0	0
103073	0	0	2	0	0
103143	0	0	2	0	1
103163	0	0	2	0	0
103229	0	0	2	0	0
103242	0	0	2	0	0
100845	0	1	2	0	0
103325	0	1	2	0	0
103337	0	1	2	0	0
103486	0	1	2	0	0
103680	0	1	2	0	0
101240	0	1	2	0	0
101504	0	1	2	0	0
101673	0	1	2	0	0
102022	0	1	2	0	0
102325	0	1	2	0	0
102380	0	1	2	0	0
102560	0	1	2	0	1
102601	0	1	2	0	0
102735	0	1	2	0	0
102766	0	1	2	0	0
102972	0	1	2	0	0
102989	0	1	2	0	0
100723	1	0	2	0	1
100736	1	0	2	0	1
100744	1	0	2	0	1
100754	1	0	2	0	0
100758	1	0	2	0	0
100794	1	0	2	0	0
100824	1	0	2	0	0
100837	1	0	2	0	0
100749	1	0	2	0	0
100877	1	0	2	0	1
100879	1	0	2	0	1
100904	1	0	2	0	1
100937	1	0	2	0	1
100953	1	0	2	0	1
100985	1	0	2	0	0
101007	1	0	2	0	0
101019	1	0	2	0	0
103280	1	0	2	0	0
100906	1	0	2	0	0
103296	1	0	2	0	1
103299	1	0	2	0	1
103317	1	0	2	0	1
103322	1	0	2	0	0
103323	1	0	2	0	0
103359	1	0	2	0	0
103439	1	0	2	0	0
103455	1	0	2	0	0
103467	1	0	2	0	0
103508	1	0	2	0	0
103509	1	0	2	0	0
103527	1	0	2	0	0
103541	1	0	2	0	1
103595	1	0	2	0	0
103608	1	0	2	0	0
101045	1	0	2	0	0
101051	1	0	2	0	0
101086	1	0	2	0	1
101161	1	0	2	0	1
101176	1	0	2	0	1
101232	1	0	2	0	1
101247	1	0	2	0	0
101265	1	0	2	0	0
101313	1	0	2	0	0
101309	1	0	2	0	0
101330	1	0	2	0	1
101352	1	0	2	0	1
101355	1	0	2	0	1
101362	1	0	2	0	1
101363	1	0	2	0	1
101369	1	0	2	0	0
101376	1	0	2	0	0
101424	1	0	2	0	0
101443	1	0	2	0	0
101449	1	0	2	0	0
101458	1	0	2	0	0
101534	1	0	2	0	1
101554	1	0	2	0	1
101557	1	0	2	0	1
101560	1	0	2	0	1
101595	1	0	2	0	1
101604	1	0	2	0	1
101651	1	0	2	0	1
101656	1	0	2	0	0
101671	1	0	2	0	0
101693	1	0	2	0	0
101728	1	0	2	0	0
101739	1	0	2	0	1
101741	1	0	2	0	1
101748	1	0	2	0	1
101751	1	0	2	0	1
101762	1	0	2	0	1
101767	1	0	2	0	1
101771	1	0	2	0	1
101802	1	0	2	0	0
101820	1	0	2	0	0
101834	1	0	2	0	0
101836	1	0	2	0	0
101982	1	0	2	0	1
102017	1	0	2	0	1
102028	1	0	2	0	0
102029	1	0	2	0	0
102039	1	0	2	0	1
102061	1	0	2	0	1
102106	1	0	2	0	1
102122	1	0	2	0	1
102131	1	0	2	0	1
102140	1	0	2	0	0
102153	1	0	2	0	0
102166	1	0	2	0	0
102176	1	0	2	0	0
102187	1	0	2	0	1
102263	1	0	2	0	1
102302	1	0	2	0	0
102320	1	0	2	0	0
102323	1	0	2	0	0
102372	1	0	2	0	1
102395	1	0	2	0	1
102419	1	0	2	0	1
102437	1	0	2	0	0
102442	1	0	2	0	0
102477	1	0	2	0	0
102536	1	0	2	0	1
102559	1	0	2	0	1
102573	1	0	2	0	1
102590	1	0	2	0	1
102594	1	0	2	0	1
102624	1	0	2	0	0
102658	1	0	2	0	1
102670	1	0	2	0	1
102695	1	0	2	0	0
102721	1	0	2	0	0
102737	1	0	2	0	0
102765	1	0	2	0	0
102781	1	0	2	0	0
102801	1	0	2	0	1
102819	1	0	2	0	1
102864	1	0	2	0	1
102874	1	0	2	0	1
102877	1	0	2	0	1
102897	1	0	2	0	1
102912	1	0	2	0	1
102913	1	0	2	0	0
102925	1	0	2	0	0
102933	1	0	2	0	0
102940	1	0	2	0	0
102954	1	0	2	0	0
102957	1	0	2	0	0
102976	1	0	2	0	1
102996	1	0	2	0	1
103002	1	0	2	0	1
103021	1	0	2	0	1
103037	1	0	2	0	1
103048	1	0	2	0	1
103050	1	0	2	0	1
103107	1	0	2	0	1
103112	1	0	2	0	0
103115	1	0	2	0	0
103132	1	0	2	0	0
103140	1	0	2	0	0
103153	1	0	2	0	0
103168	1	0	2	0	0
103177	1	0	2	0	0
103219	1	0	2	0	0
103230	1	0	2	0	0
103128	1	0	2	0	0
101011	1	1	2	0	0
103603	1	1	2	0	0
103661	1	1	2	0	0
101256	1	1	2	0	1
101414	1	1	2	0	0
101514	1	1	2	0	0
102657	1	1	2	0	1
102770	1	1	2	0	0
102796	1	1	2	0	0
102905	1	1	2	0	0
103105	1	1	2	0	0
100753	0	0	2	1	0
100829	0	0	2	1	0
100840	0	0	2	1	0
100875	0	0	2	1	0
100886	0	1	2	1	0
103287	0	0	2	1	0
103309	0	0	2	1	0
103494	0	0	2	1	0
103566	0	0	2	1	0
101175	0	0	2	1	0
101291	0	0	2	1	0
101340	0	0	2	1	0
101342	0	0	2	1	0
101788	0	0	2	1	0
101944	0	0	2	1	1
102007	0	0	2	1	1
102034	0	0	2	1	1
102079	0	0	2	1	0
102177	0	0	2	1	0
102296	0	0	2	1	0
102340	0	0	2	1	0
102354	0	0	2	1	0
102384	0	0	2	1	0
102432	0	0	2	1	0
102462	0	0	2	1	0
102503	0	0	2	1	1
102622	0	0	2	1	0
102820	0	0	2	1	0
103060	0	0	2	1	0
103161	0	0	2	1	0
103208	0	0	2	1	0
103253	0	0	2	1	0
103283	0	1	2	1	0
103613	0	1	2	1	0
103673	0	1	2	1	0
101384	0	1	2	1	1
101473	0	1	2	1	0
101558	0	1	2	1	0
101764	0	1	2	1	0
101884	0	1	2	1	0
100869	1	0	2	1	1
100913	1	0	2	1	1
103525	1	0	2	1	1
101057	1	0	2	1	1
101184	1	0	2	1	0
101193	1	0	2	1	0
101249	1	0	2	1	0
101273	1	0	2	1	0
101293	1	0	2	1	0
101528	1	0	2	1	0
101704	1	0	2	1	0
102256	1	0	2	1	0
103193	1	0	2	1	0
100808	1	1	2	1	1
101152	1	1	2	1	0
101187	1	1	2	1	0
102245	1	1	2	1	0
102441	1	1	2	1	0
102547	1	1	2	1	0
102692	1	1	2	1	0
103017	1	1	2	1	0
